# Supplementary material for: Are In Vitro Cytotoxicity Assessments of Environmental Samples Useful for Characterizing the Risk of Exposure to Multiple Contaminants at the Workplace? A Systematic Review
Source: Toxics. 2022 Feb 5;10(2):72. doi: 10.3390/toxics10020072 (PMC8879481; doi:10.3390/toxics10020072)
Supplement: Supplementary file 1 [file toxics-10-00072-s001.zip]

Archive with 1 entries (1 files):
- toxics-1563030-supplementary.pdf
